# Supplementary material for: Prognostic Value of Pretreatment Circulating Tumor HPV DNA Load in HPV-Associated Cancers: A Systematic Review and Meta-Analysis
Source: Int J Mol Sci. 2026 May 11;27(10):4263. doi: 10.3390/ijms27104263 (PMC13207696; doi:10.3390/ijms27104263)
Supplement: Supplementary file 1 [file ijms-27-04263-s001.zip]

Archive with 5 entries (5 files):
- Supplementary Figures S1-S24.pdf
- Supplementary File S1.pdf
- Supplementary File S2.pdf
- Supplementary Table S1.pdf
- Supplementary Tables S2-S8 revised.xlsx
