# Supplementary material for: Prognostic Value of Pretreatment Circulating Tumor HPV DNA Load in HPV-Associated Cancers: A Systematic Review and Meta-Analysis
Source: Int J Mol Sci. 2026 May 11;27(10):4263. doi: 10.3390/ijms27104263 (PMC13207696; doi:10.3390/ijms27104263)
Supplement: Supplementary file 1 [file ijms-27-04263-s001.zip › Supplementary Tables S2-S8 revised.xlsx]

## Sheet: Table S2 
Table S2. Studies rating according to QUIPS tool
Study (First author, year)	QUIPS domain
	a) Study participation	b) Study attrition	c) Prognostic factor measurement	d) Outcome measurement	e) Study confounding	f) Statistical analysis and reporting
Studies suitable for meta-analysis
Mazurek, 2024	low	moderate	low	low	low	low		low
Adrian, 2023	low	low	low	moderate	moderate	low		moderate
Wotman, 2025	low	low	low	low	low	low		high
Bernard-Tessier, 2019	low	low	low	low	moderate	low
Cabel, 2021	low	moderate	low	low	moderate	low
Lefèvre, 2021	low	moderate	low	low	moderate	low
Cheung, 2019	moderate	moderate	low	low	moderate	low
Kim, 2022	moderate	moderate	low	low	moderate	moderate
Ecchevaria, 2025	moderate	moderate	low	low	moderate	moderate
Mayadev, 2025	low	moderate	low	low	low	low
Collier, 2025	moderate	moderate	low	low	moderate	moderate
Yin, 2025	moderate	low	low	low	moderate	moderate
Studies suitable for qualitative analysis
Sanz-Garcia, 2024	moderate	moderate	low	low	moderate	moderate
Califano, 2023	low	low	low	low	low	moderate
Sivars, 2024	moderate	moderate	low	low	moderate	low
Cao, 2021	low	moderate	low	low	moderate	low
Hanna, 2018	low	moderate	low	low	moderate	low
Cooke, 2025	moderate	low	low	low	low	low
Hellman, 2025	moderate	low	low	low	moderate	moderate

## Sheet: Table S3
Table S3. Studies rating according to NIH Quality Assessment Tool for Observational Cohort and Cross-Sectional Studies.
	Lam, 2024	Kentnowski, 2023	Lee, 2017	Campo, 2024	Campitelli, 2012	Ho, 2005	Bønløkke, 2022	Lee, 2022	Damerla, 2019	Jeannot, 2016	Tatsumi, 2024	Hanna, 2019	Cao, 2012	Huffman, 2024	Taguchi, 2025	Huttinger, 2025	Lee, 2025	Almerén, 2025	Seo, 2025	Gupta, 2025	Chen, 2025	Bakhtiar, 2025
1. Was the research question or objective in this paper clearly stated?	Yes	Yes	Yes	Yes	Yes	Yes	Yes	Yes	Yes	Yes	Yes	Yes	Yes	Yes	Yes	Yes	Yes	Yes	Yes	Yes	Yes	Yes
2. Was the study population clearly specified and defined?	Yes	Yes	No	Yes	Yes	Yes	Yes	Yes	Yes	Yes	Yes	Yes	Yes	Yes	Yes	Yes	Yes	Yes	Yes	Yes	Yes	Yes
3. Was the participation rate of eligible persons at least 50%?	NR	NR	NR	NR	NR	NR	NR	NR	NR	NR	Yes	NR	Yes	NR	NR	NR	NR	NR	NR	NR	NR	NR
4. Were all the subjects selected or recruited from the same or similar populations (including the same time period)? Were inclusion and exclusion criteria for being in the study prespecified and applied uniformly to all participants?	Yes	Yes	CD	Yes	Yes	Yes	Yes	Yes	No	No	Yes	Yes	Yes	Yes	Yes	Yes	Yes	Yes	Yes	Yes	Yes	Yes
5. Was a sample size justification, power description, or variance and effect estimates provided?	No	No	No	No	No	Yes	No	Yes	No	No	No	No	No	Yes	No	No	No	No	No	No	No	No
6. For the analyses in this paper, were the exposure(s) of interest measured prior to the outcome(s) being measured?	NA	NA	Yes	Yes	NA	Yes	NA	Yes	Yes	NA	NA	Yes	Yes	Yes	Yes	Yes	NA	Yes	Yes	Yes	NA	NA
7. Was the timeframe sufficient so that one could reasonably expect to see an association between exposure and outcome if it existed?	Yes	Yes	Yes	Yes	Yes	Yes	Yes	Yes	Yes	Yes	Yes	Yes	Yes	Yes	Yes	Yes	Yes	Yes	Yes	Yes	Yes	Yes
8. For exposures that can vary in amount or level, did the study examine different levels of the exposure as related to the outcome (e.g., categories of exposure, or exposure measured as continuous variable)?	Yes	Yes	Yes	Yes	Yes	Yes	Yes	Yes	Yes	Yes	Yes	Yes	Yes	Yes	Yes	Yes	Yes	Yes	Yes	Yes	Yes	Yes
9. Were the exposure measures (independent variables) clearly defined, valid, reliable, and implemented consistently across all study participants?	Yes	Yes	Yes	Yes	Yes	Yes	Yes	Yes	Yes	Yes	Yes	Yes	Yes	Yes	Yes	Yes	Yes	Yes	Yes	Yes	Yes	Yes
10. Was the exposure(s) assessed more than once over time?	NA	NA	Yes	Yes	NA	Yes	NA	Yes	Yes	NA	NA	Yes	Yes	Yes	Yes	Yes	NA	Yes	Yes	Yes	NA	NA
11. Were the outcome measures (dependent variables) clearly defined, valid, reliable, and implemented consistently across all study participants?	Yes	Yes	Yes	Yes	Yes	Yes	Yes	Yes	Yes	Yes	Yes	Yes	Yes	Yes	Yes	Yes	Yes	Yes	Yes	Yes	Yes	Yes
12. Were the outcome assessors blinded to the exposure status of participants?	Yes	NR	NR	NR	NR	NR	NR	NR	NR	NR	NR	NR	NR	NR	NR	NR	NR	NR	NR	NR	NR	NR
13. Was loss to follow-up after baseline 20% or less?	NA	NA	Yes	Yes	NA	Yes	NA	Yes	No	NA	NA	Yes	CD	CD	CD	Yes	NA	Yes	No	Yes	NA	NA
14. Were key potential confounding variables measured and adjusted statistically for their impact on the relationship between exposure(s) and outcome(s)?	Yes	Yes	No	No	No	No	No	No	No	No	Yes	No	No	No	No	No	Yes	No	No	No	No	Yes
Quality rating (Good, Fair, Poor)	Fair	Fair	Fair	Good	Fair	Good	Fair	Good	Fair	Poor	Fair	Good	Good	Good	Fair	Good	Fair	Good	Fair	Good	Fair	Fair
	Yes
	CD/NA/NR	*CD, cannot determine; NA, not applicable; NR, not reported
	No

## Sheet: Table S4
Table S4. Trim-and-fill analysis of studies investigating association between ctHPV DNA level and survival outcomes.
Subgroup_ID	Outcome	Location	Multivariate/Univariate	k	HR	HR_ci_lb	HR_ci_ub	tau2	I2	H2	pval_Q	pval_effect	z_egger	pval_egger	k0_imputed	HR_trimfill	HRtf_ci_lb	HRtf_ci_ub	pval_trimfill
subgroup_1	OS	ALL	univariate	9	1.36304	0.872317	2.12982	0.0903665	29.5652	1.41975	0.157628	0.148217	1.72571	0.128047	2	1.24777	0.792454	1.9647	0.302782
subgroup_2	OS	OPC	univariate	3	1.66072	0.251297	10.975	3.24157e-06	0.000826044	1.00001	0.183125	0.367194	1.45858	0.382605	1	1.34568	0.169092	10.7093	0.679676
subgroup_3	OS	CC	univariate	5	1.22512	0.640488	2.34341	0.122159	43.9666	1.78465	0.129553	0.433784	0.475517	0.666898	0	1.22512	0.640488	2.34341	0.433784
subgroup_4	PFS	ALL	univariate	8	1.85796	1.19088	2.8987	0.102881	34.4903	1.52649	0.17194	0.0132414	2.0897	0.0816327	2	1.71517	1.12575	2.6132	0.0176377
subgroup_5	PFS	OPC	univariate	4	2.47224	1.59078	3.84212	0	0	1	0.779206	0.00728816	1.50135	0.272085	1	2.36834	1.61651	3.46982	0.00330624
subgroup_6	PFS	CC	univariate	3	1.07013	0.385038	2.97418	3.32974e-06	0.000984986	1.00001	0.341725	0.802253	1.81823	0.320112	2	1.002	0.540544	1.8574	0.993259
subgroup_7	PFS	OPC	multivariate	3	1.86651	1.65823	2.10094	0	0	1	0.986847	0.0019359	4.50933	0.13893	2	1.81	1.66873	1.96323	3.49656e-05
subgroup_8	DFS,PFS	ALL	univariate	10	1.81222	1.23933	2.64993	0.085682	29.2589	1.4136	0.206007	0.00631811	2.45995	0.0393217	3	1.6285	1.13144	2.34392	0.0128962

## Sheet: Table S5
Table S5. Leave-one-out analysis of studies investigating association between ctHPV DNA level and survival outcomes.
Group	removed study	estimate	se	tval	pval	ci.lb	ci.ub	Q	Qp	tau2	I2	H2
OS, all locations	Mazurek (2024)	0.354208	0.217646	1.62745	0.147666	-0.160442	0.868859	11.6546	0.112505	0.12183	36.754	1.58113
	Adrian (2023)	0.244955	0.166254	1.47338	0.184138	-0.148173	0.638082	8.37905	0.300359	0.0677793	25.909	1.34969
	Wotman (2025)	0.290178	0.220724	1.31467	0.230055	-0.231751	0.812106	11.4647	0.119594	0.114736	34.5793	1.52857
	Cabel (2021)	0.277505	0.215448	1.28804	0.238674	-0.231949	0.786959	11.2485	0.12814	0.103529	32.8132	1.48839
	Lefèvre (2021)	0.285262	0.206578	1.38089	0.209787	-0.203217	0.773741	11.3244	0.125083	0.0932994	32.2072	1.47508
	Cheung (2019)	0.30322	0.235167	1.28938	0.238232	-0.252861	0.859301	11.3336	0.124716	0.141703	34.8693	1.53537
	Collier (2025)	0.249059	0.207891	1.19803	0.269892	-0.242526	0.740644	10.5649	0.158755	0.0851962	28.4355	1.39734
	Mayadev (2025)	0.46285	0.163591	2.82931	0.0254312	0.0760189	0.84968	6.28146	0.507296	1.39346e-06	0.000532481	1.00001
	Yin (2025)	0.381367	0.202583	1.88253	0.101787	-0.097665	0.860399	10.6389	0.155165	0.104162	33.3079	1.49943
OS, OPC	Mazurek (2024)	1.10188	0.789314	1.396	0.395725	-8.92731	11.1311	2.08457	0.148794	0.722462	52.0285	2.08457
	Adrian (2023)	0.314471	0.255273	1.2319	0.43409	-2.92908	3.55802	0.515656	0.472701	0	0	1
	Wotman (2025)	0.923929	1.075	0.859467	0.548022	-12.7353	14.5831	3.38771	0.0656842	1.67832	70.4815	3.38771
OS, CC	Cabel (2021)	0.128036	0.270083	0.474064	0.667822	-0.731487	0.98756	6.18313	0.103033	0.14555	50.7844	2.03188
	Cheung (2019)	0.130046	0.304383	0.427243	0.698012	-0.838636	1.09873	5.81157	0.121146	0.186529	48.1986	1.93045
	Collier (2025)	0.0926572	0.246319	0.376168	0.731819	-0.691239	0.876553	5.32248	0.14965	0.112383	43.8801	1.7819
	Mayadev (2025)	0.42249	0.19236	2.19635	0.115566	-0.189686	1.03467	2.59792	0.457855	3.44992e-06	0.00174336	1.00002
	Yin (2025)	0.294214	0.258182	1.13956	0.337218	-0.527435	1.11586	6.21377	0.10166	0.149666	52.1458	2.08968
PFS, all locations	Mazurek (2024)	0.618168	0.216236	2.85876	0.0288484	0.0890572	1.14728	10.1344	0.119105	0.12934	40.7318	1.68725
	Adrian (2023)	0.53132	0.191107	2.78023	0.0319875	0.0636984	0.998941	8.1906	0.224469	0.0814664	29.9458	1.42747
	Wotman (2025)	0.607995	0.227877	2.66808	0.0371215	0.0503992	1.16559	9.59476	0.142788	0.145583	38.523	1.62663
	Bernard-Tessier (2019)	0.615661	0.224978	2.73653	0.033891	0.0651589	1.16616	9.89528	0.129132	0.143911	40.1232	1.6701
	Kim (2022)	0.588021	0.185759	3.16551	0.019429	0.133485	1.04256	9.03257	0.171755	0.0971935	36.3392	1.57082
	Echevarria (2025)	0.572988	0.19376	2.95721	0.0253745	0.0988753	1.0471	9.1204	0.166919	0.0973008	35.5288	1.55108
	Collier (2025)	0.690427	0.200516	3.44325	0.0137461	0.199782	1.18107	9.6262	0.141302	0.125553	40.3278	1.67582
	Mayadev (2025)	0.799554	0.14564	5.48996	0.00152913	0.443187	1.15592	3.81157	0.702158	0	0	1
PFS, OPC	Mazurek (2024)	0.941265	0.177665	5.29797	0.0338296	0.176834	1.7057	0.979407	0.612808	0	0	1
	Adrian (2023)	0.820668	0.135223	6.069	0.0260919	0.23885	1.40249	0.553745	0.758151	0	0	1
	Wotman (2025)	1.07162	0.190081	5.63772	0.0300515	0.253771	1.88948	0.635822	0.727668	0	0	1
	Echevarria (2025)	0.862188	0.141874	6.07713	0.0260247	0.251753	1.47262	0.70028	0.704589	0	0	1
PFS multivariate analysis, OPC	Mazurek (2024)	0.608014	0.0222939	27.2727	0.0233323	0.324744	0.891284	0.00706158	0.93303	0	0	1
	Wotman (2025)	0.664133	0.0254246	26.1217	0.0243594	0.341083	0.987183	0.0049142	0.944113	0	0	1
	Bernard-Tessier (2019)	0.618279	0.0432218	14.3048	0.0444316	0.0690945	1.16746	0.0246774	0.875173	0	0	1
PFS/DFS, all locations	Mazurek (2024)	0.590689	0.187075	3.1575	0.0134456	0.159293	1.02208	11.9468	0.153592	0.103633	33.9181	1.51327
	Adrian (2023)	0.518129	0.168578	3.07353	0.0152659	0.129388	0.90687	9.98472	0.2661	0.0646318	24.0682	1.31697
	Wotman (2025)	0.577941	0.195569	2.95518	0.0182804	0.126958	1.02892	11.3887	0.180632	0.113769	32.3231	1.47761
	Bernard-Tessier (2019)	0.58611	0.193438	3.02997	0.0163102	0.140042	1.03218	11.6948	0.165349	0.113592	33.6624	1.50744
	Cabel (2021)	0.663179	0.182312	3.6376	0.00661184	0.242767	1.08359	11.4527	0.177346	0.108735	33.8416	1.51152
	Lefèvre (2021)	0.554713	0.170693	3.24977	0.0117051	0.161094	0.948331	10.881	0.208531	0.0790839	29.1764	1.41196
	Kim (2022)	0.56892	0.166143	3.42427	0.00903082	0.185793	0.952048	10.8453	0.210621	0.0805852	30.1647	1.43194
	Echevarria (2025)	0.555585	0.171189	3.24544	0.0117812	0.160822	0.950348	10.9253	0.205968	0.0795635	29.2971	1.41437
	Collier (2025)	0.649612	0.17796	3.65033	0.00649129	0.239236	1.05999	11.4875	0.175577	0.103833	34.1896	1.51952
	Mayadev (2025)	0.734495	0.145836	5.03645	0.00100606	0.398197	1.07079	6.27833	0.616086	0	0	1

## Sheet: Table S6
Table S6. Trim-and-fill analysis of studies investigating association between ctHPV DNA level and quantitative tumor burden metrics.
Subgroup_ID	Outcome	Location	k	r	r_ci_lb	r_ci_ub	tau2	I2	H2	pval_Q	pval_effect	z_egger	pval_egger	k0_imputed	r_trimfill	rtf_res_ci_lb	rtf_res_ci_ub	pval_trimfill
subgroup_1	GTV-N	OPC	5	0.44805	0.295226	0.578519	0.00459181	21.7145	1.27738	0.276715	0.00167118	-1.45141	0.242577	0	0.44805	0.295226	0.578519	0.00167118
subgroup_2	GTV-T+N	ALL	5	0.39298	0.102148	0.621922	0.039846	74.8246	3.97213	0.00598822	0.0210878	-2.70625	0.0733971	0	0.39298	0.102148	0.621922	0.0210878
subgroup_3	GTV-T	OPC	4	0.223926	0.0368646	0.395826	2.81375e-06	0.0196964	1.0002	0.315594	0.032064	-3.98999	0.0574539	2	0.261405	0.167994	0.350164	8.72547e-08
subgroup_4	tumor dimension	CC	5	0.440116	0.330885	0.537709	0	0	1	0.917008	0.000520061	-0.23789	0.827288	0	0.440116	0.330885	0.537709	0.000520061

## Sheet: Table S7
Table S7. Leave-one-out analysis of studies investigating association between ctHPV DNA level and quantitative tumor burden metrics.
	removed study	estimate	se	tval	pval	ci.lb	ci.ub	Q	Qp	tau2	I2	H2
Primary tumor volume OPC	Kentnowski (2023)	0.234196	0.0788108	2.97163	0.0970395	-0.104899	0.573292	3.45193	0.178002	8.86829e-05	0.660946	1.00665
	Lee (2017)	0.255077	0.0271563	9.39291	0.0111453	0.138233	0.371921	0.44838	0.799163	0	0	1
	Campo (2024)	0.185666	0.105005	1.76817	0.219062	-0.266133	0.637464	3.53956	0.170371	0.0124614	40.7229	1.68699
	Bakhtiar (2025)	0.165679	0.084884	1.95183	0.190219	-0.199547	0.530906	2.32004	0.31348	8.86979e-07	0.00416477	1.00004
Tumor diameter CC	Campitelli (2012)	0.471701	0.0568883	8.29171	0.00367496	0.290657	0.652745	0.951465	0.812994	0	0	1
	Ho (2005)	0.480687	0.0537193	8.94811	0.00294501	0.309728	0.651646	0.874387	0.831604	0	0	1
	Jeannot (2016)	0.432478	0.0488703	8.84949	0.00304161	0.27695	0.588005	0.551699	0.907395	0	0	1
	Gupta (2025)	0.522116	0.0339922	15.3599	0.000599405	0.413937	0.630294	0.273846	0.96487	0	0	1
	Chen (2025)	0.454049	0.0547737	8.28955	0.00367775	0.279735	0.628363	0.801042	0.849218	0	0	1
Tumor + nodal volume OPC + AC	Kentnowski (2023)	0.394298	0.147302	2.6768	0.0752532	-0.074482	0.863078	14.3837	0.00242679	0.0627912	83.5143	6.06585
	Lee (2017)	0.497944	0.0774448	6.42966	0.00762647	0.25148	0.744408	6.87774	0.0758983	0.0143315	56.2339	2.28487
	Campo (2024)	0.365258	0.139858	2.61163	0.0795731	-0.0798336	0.81035	13.8076	0.00317909	0.0555765	79.0227	4.76705
	Damerla (2019)	0.441927	0.143053	3.08924	0.0537454	-0.0133329	0.897187	10.415	0.0153485	0.052549	78.6287	4.67918
	Bakhtiar (2025)	0.347341	0.124272	2.79502	0.0681341	-0.0481462	0.742829	8.49395	0.0368336	0.0350861	66.5687	2.99121
Nodal volume OPC	Kentnowski (2023)	0.502067	0.0757571	6.62732	0.00699774	0.260974	0.74316	4.28823	0.231975	0.00492043	23.1488	1.30122
	Lee (2017)	0.519844	0.0501172	10.3726	0.00191191	0.360349	0.67934	2.4464	0.485055	0.000578383	3.91343	1.04073
	Campo (2024)	0.477679	0.0899555	5.31017	0.0130408	0.1914	0.763957	4.80213	0.186873	0.0120442	36.8076	1.58247
	Cao (2021)	0.459714	0.0759325	6.05425	0.00904064	0.218063	0.701366	4.80227	0.186862	0.00832157	36.814	1.58263
	Bakhtiar (2025)	0.415498	0.0658668	6.30815	0.00805018	0.20588	0.625116	2.42081	0.489772	4.39272e-07	0.00182397	1.00002

## Sheet: Table S8
Table S8. Analysis restricted to HR's provided in publications.
Subgroup_ID	Outcome	Location	ContinuousOrBinary	k	HR	HR_ci_lb	HR_ci_ub	tau2	I2	H2	pval_Q	pval_effect	z_egger	pval_egger
subgroup_2	OS	ALL	binary	3	1.5371	0.53718	4.39831	0	0	1	0.603574	0.220577	0.547737	0.680987
subgroup_5	DFS	OPC,AC,CC	binary	2	1.82955	0.00114254	2929.66	0.330018	44.2494	1.7937	0.180476	0.487446
subgroup_6	PFS	OPC,AC,CC	binary	3	2.1192	2.05927	2.18087	0	0	1	0.999065	7.87887e-05	-0.921485	0.525999
subgroup_7	DFS,PFS	OPC,AC,CC	binary	5	1.96863	1.32746	2.91949	0	0	1	0.688764	0.00882583	0.601973	0.589646
subgroup_8	PFS	OPC	binary	2	2.12981	1.91904	2.36374	0	0	1	0.975883	0.00690577
subgroup_10	PFS	multi	binary	3	1.86651	1.65823	2.10094	0	0	1	0.986847	0.0019359	4.50933	0.13893
